# Supplementary material for: Synergistic Hepatoprotective Effects of Mesenchymal Stem Cells and Platelet-Rich Plasma in a Rat Model of Bile Duct Ligation-Induced Liver Cirrhosis
Source: Cells. 2024 Feb 26;13(5):404. doi: 10.3390/cells13050404 (PMC10931218; doi:10.3390/cells13050404)
Supplement: Supplementary file 1 [file cells-13-00404-s001.zip]

Archive with 1 entries (1 files):
- cells-2846195-supplementary.pdf
